# Supplementary material for: Biochar-Based Photothermal Hydrogel for Efficient Solar Water Purification
Source: Molecules. 2023 Jan 24;28(3):1157. doi: 10.3390/molecules28031157 (PMC9919770; doi:10.3390/molecules28031157)
Supplement: Supplementary file 1 [file molecules-28-01157-s001.zip]

Archive with 1 entries (1 files):
- molecules-2167120-supplementary.pdf
